# Supplementary material for: Control of oviductal fluid flow by the G-protein coupled receptor Adgrd1 is essential for murine embryo transit
Source: Nat Commun. 2021 Feb 23;12:1251. doi: 10.1038/s41467-021-21512-w (PMC7902839; doi:10.1038/s41467-021-21512-w)
Supplement: Supplementary file 4 — Supplementary Movie 2 [file 41467_2021_21512_MOESM4_ESM.zip]

Archive with 1 entries (1 files):
- Supplementary video 1.avi
