# Supplementary material for: Control of oviductal fluid flow by the G-protein coupled receptor Adgrd1 is essential for murine embryo transit
Source: Nat Commun. 2021 Feb 23;12:1251. doi: 10.1038/s41467-021-21512-w (PMC7902839; doi:10.1038/s41467-021-21512-w)
Supplement: Supplementary file 8 — Source Data [file 41467_2021_21512_MOESM8_ESM.xlsx]

## Sheet: Fig 1
♂Het x ♀Het	♂Hom x ♀Het	♂Het x ♀Hom	♂Hom x ♀Hom		Figure 1a			Adgrd1 +/+	Adgrd1 -/-			Figure 1b
6	4	0	0					22	10
8	5	0	0					19	7
8	7	0	0					21	32
9	3	0						19	26
4	7							35	25
9	5							13	34
8	9								10
6	7								16
9	7
5	6
5	4
9	6
4	8
1	2
	7
	7
Adgrd1 +/+						Adgrd1 -/-						Figure 1c
Ovulated eggs	Pronuclei	%				Ovulated eggs	Pronuclei	%
22	12	54.5455				25	19	76
14	11	78.5714				12	10	83.3333
35	25	71.4286				10	4	40
Adgrd1 +/+						Adgrd1 -/-						Figure 1d
Eggs	2-cell embryos	%				Eggs	2-cell embryos	%
28	19	67.8571				17	12	70.5882
25	19	76				41	32	78.0488
Adgrd1 +/+	Adgrd1 -/-											Figure 1e
100	0				The presence of implantation sites was cheked between 6 and 12 days after mating.
100	0
100	0
	0
	0
	0
Adgrd1 +/+						Adgrd1 -/-						Figure 1f
Implanted	Transferred	%				Implanted	Transferred	%
0	14	0				0	14	0
3	16	18.75				3	17	17.6471
						4	29	13.7931
						6	30	20
Adgrd1 +/+ 2.5dpc	Adgrd1 +/+ 3.5dpc	Adgrd1 -/- 2.5dpc	Adgrd1 -/- 3.5dpc									Figure 1i
0	0	11	8
0	0	6	9
0	0	8	6
		7	7

## Sheet: Fig 3
Adgrd1 +/+	Adgrd1 -/-			Abovarial velocity mm/sec				Figure 3d
				Unpaired t test P value 0.9593
1.341	4.001
3.829	2.15
1.102	3.465
7.847	5.508
	3.351
2.898
2.039	1.139
1.142	3.266
4.662	4.885
1.582	3.889
4.907
	1.583
	1.699
								Figure 3g
	Adgrd1 +/- female 1
Ampulla	17.76	16.4
Isthmus	22.49	25.67	23.53
	Adgrd1 +/- female 2
Ampulla	17.8	15.79	21.33	12.5	9.81
Isthmus	25.53	28.78	24.29
	Adgrd1 +/- female 3
Ampulla	15	20.11	10.43	26.29
Isthmus	20.9	18.1	28.1
	Adgrd1 -/- female 1
Ampulla	15.61	10	9.9	16.4	12.99
Isthmus	17.8	23.48	22.8	29.6	28.63
	Adgrd1 -/- female 2
Ampulla	24.62	14.83
Isthmus	27	22.48	28.7	29.03	27.94
	Adgrd1 -/- female 3
Ampulla	12.27	14.67	9.74	15.25	14.05
Isthmus	27.54	29.87	29.33	31.27	24.79

## Sheet: Fig 4i
Number of recovered beads
Adgrd1+/+ ampulla	Adgrd1-/- ampulla		Adgrd1+/+ isthmus	Adgrd1-/- isthmus
0	10		12	0
0	10		10	0
2	10		6	0
	9			1

## Sheet: Fig 5a
human ADGRD1+human PLXDC2	human ADGRD1+rat Cd4d3+4	mouse Adgrd1+mouse Plxdc2	mouse Adgrd1+ rat Cd4d3+4	human PLXDC2+human ADGRD1	human PLXDC2+ rat Cd4d3+4	mouse Plxdc2+ mouse Adgrd1	mouse Plxdc2+ rat Cd4d3+4	rat Cd200+ rat Cd4d3+4 (neg ctrl)	rat Cd200+ rat Cd200R (pos ctrl)
0.2453	0.0297	0.3185	0.04	0.3532	0.0565	0.2977	0.0203	0.0397	0.2602
0.2358	0.0168	0.3115	0.0399	0.3375	0.0328	0.2774	0.0233	0.0437	0.2917
0.2484	0.0182	0.3113	0.0359	0.35	0.0399	0.2899	0.0243	0.0457	0.2915
AVEXIS assay, absorbance at 485nm

## Sheet: Fig 5d
	mouse Plxdc2 N-term				mouse Plxdc2 N-term+PSI				mouse Plxdc2 Ecto
mouse Adgrd1 Ecto	0.008	0.01	0.023	0.006	0.255	0.233	0.265	0.268	0.212	0.281	0.312	0.294
mouse Adgrd1 PTX	0.011	0.004	0.016	0.012	0.22	0.213	0.25	0.249	0.293	0.269	0.3	0.269
rat Cd200+rat Cd4d3+4 (neg ctrl)				rat Cd200+rat Cd200R (pos ctrl)
0.001	0.007	0.016	0.014	0.273	0.249	0.29	0.286
AVEXIS assay, absorbance at 485nm

## Sheet: Fig 5e
Top
Plxdc2 rabbit antiserum 1:100
Bottom
anti beta Actin (Abcam, ab8227) 1:1,000
Protein ladder: SeeBlue™ Plus2 Pre-stained Protein Standard (ThermoFisher)
Plxdc2 prey: HEK293-T cell transfected with Plxdc2 prey construct
Plxdc2 bait: HEK293-T cells transfected with Plxdc2 bait construct

## Sheet: Fig 5g
Mock	Vector	Adgrd1	Mock	Vector	Adgrd1
non transfected HEK293T cells + biotinylated Cd200 ectodomain	GFP transfected HEK293T cells + biotinylated Cd200 ectodomain	Adgrd1 transfected HEK293T cells + biotinylated Cd200 ectodomain	non transfected HEK293T cells + biotinylated Plxdc2 ectodomain	GFP transfected HEK293T cells + biotinylated Plxdc2 ectodomain	Adgrd1 transfected HEK293T cells + biotinylated Plxdc2 ectodomain
9.3	5.9	35.1	15.6	10.1	49.6
4.9	6.8	23.3	10.5	8.9	42.9
6.6	7.3	40
10	6.6	32.9
ANOVA summary
F	42.98
P value	<0.0001
P value summary	****
Significant diff. among means (P < 0.05)?	Yes
R square	0.9471
Bonferroni's multiple comparisons test	Mean Diff.	95.00% CI of diff.	Significant?	Summary	Adjusted P Value
A-B	1.05	-9.52 to 11.6	No	ns	>0.9999
A-C	-25.1	-35.7 to -14.6	Yes	****	<0.0001
A-D	-5.35	-18.3 to 7.60	No	ns	>0.9999
A-E	-1.8	-14.7 to 11.1	No	ns	>0.9999
A-F	-38.6	-51.5 to -25.6	Yes	****	<0.0001
B-C	-26.2	-36.7 to -15.6	Yes	****	<0.0001
B-D	-6.4	-19.3 to 6.55	No	ns	>0.9999
B-E	-2.85	-15.8 to 10.1	No	ns	>0.9999
B-F	-39.6	-52.5 to -26.7	Yes	****	<0.0001
C-D	19.8	6.83 to 32.7	Yes	**	0.0018
C-E	23.3	10.4 to 36.3	Yes	***	0.0004
C-F	-13.4	-26.4 to -0.477	Yes	*	0.0391
D-E	3.55	-11.4 to 18.5	No	ns	>0.9999
D-F	-33.2	-48.2 to -18.2	Yes	****	<0.0001
E-F	-36.8	-51.7 to -21.8	Yes	****	<0.0001

## Sheet: Supplementary Fig 2b
DNA ladder: Bioline HyperLadder 100bp (Scientific Laboratory Supplies Ltd

## Sheet: Supplementary Fig 6b 
	Adgrd1 +/- female 1
Ampulla	37.5	43.21
Isthmus	56.1	58.14
	Adgrd1 +/- female 2
Ampulla	36.9	60.85	47.62
Isthmus	78.38	69.39
	Adgrd1 +/- female 3
Ampulla	40	36.36
Isthmus	64.38	63.64	69.23	45.1
	Adgrd1 -/- female 1
Ampulla	53.85	41.67	36.36
Isthmus	61.29	56.52	55.81
	Adgrd1 -/- female 2
Ampulla	54.55	47.62
Isthmus	59.15	61.76	58.97
	Adgrd1 -/- female 3
Ampulla	45	54.41
Isthmus	72	69.23	61.54

## Sheet: Supplementary Fig 7a
Human receptor	z-score
ACE	-0.4
ACE2	-0.1
ACPP	0.2
ACPT	-0.4
ACVR1B	-0.2
ACVR1C	0.1
ACVR2A	-0.1
ACVR2B	-0.4
ACVRL1	0.8
ADAM11	-0.2
ADAM12	1
ADAM15	-0.4
ADAM17	0.1
ADAM18	0.7
ADAM19	0
ADAM2	0.5
ADAM20	0
ADAM21	-0.3
ADAM22	-0.3
ADAM23	-0.4
ADAM28	-0.2
ADAM29	-0.1
ADAM30	-0.4
ADAM32	-0.4
ADAM33	-0.3
ADAM7	-0.3
ADAM8	-0.4
ADAM9	-0.4
AGER	-0.4
AGER	0.3
AJAP1	-0.4
ALCAM	-0.4
ALCAM	-0.4
ALPL	0.8
AMHR2	-0.4
AMICA1	0.3
AMIGO1	-0.4
AMIGO1	-0.4
AMIGO2	-0.4
AMIGO2	-0.3
AMIGO3	-0.4
AMIGO3	0.3
AMN	-0.4
ANTXR1	1.1
ANTXR2	-0.4
APCDD1	-0.4
APLP1	-0.4
APLP2	0.5
APOO	-0.3
APP	-0.4
AQPEP	-0.3
AQPEP	0.2
AREG	-0.4
ART1	-0.4
ART3	0.5
ART4	-0.4
ASGR1	0.2
ASGR2	-0.4
ATP1B1	1.1
ATRAID	-0.4
ATRNL1	0.1
AXL	-0.1
AXL	-0.4
BACE1	0.6
BACE2	-0.3
BAMBI	0
BCAM	0.1
BLVRB	-0.2
BMP10	3.7
BMP10	1.2
BMP10	1.2
BMP10	2.8
BMP5	0.4
BMP5	0.1
BMP5	-0.1
BMP5	0
BMPR1A	-0.4
BMPR2	-0.1
BOC	-0.4
BSG	-0.1
BST1	-0.4
BST2	0.1
BTC	-0.4
BTLA	0
BTLA	0
BTN1A1	0.6
BTN1A1	-0.4
BTN2A1	-0.4
BTN2A2	-0.3
BTN2A2	-0.3
BTN2A2	-0.1
BTN2A3P	-0.4
BTN3A1	0.3
BTN3A2	-0.2
BTN3A3	0.2
BTNL2	0.2
BTNL3	-0.4
BTNL3	-0.4
BTNL8	1.8
BTNL8	1.8
BTNL9	0.3
C10orf35	0.3
C10orf54	-0.2
C10orf54	-0.4
C11orf24	1.2
C12orf53	1
C12orf63	1
C14orf37	-0.4
C15orf24	0.1
C16orf91	-0.1
C16orf92	-0.1
C17orf80	0.6
C18orf1	0.6
C19orf18	-0.4
C19orf38	-0.4
C19orf38	-0.4
C19orf59	0.3
C1orf159	-0.4
C1orf43	0
C1orf85	-0.4
C20orf3	0.2
C2orf82	-0.2
C2orf89	-0.2
C3orf18	0.2
C4orf32	-0.4
C4orf34	-0.1
C5orf15	-0.1
C6orf162	-0.3
C6orf25	0.1
C6orf25	0.8
C6orf72	0.9
C9orf11	-0.2
C9orf79	-0.4
CA12	0
CA14	0
CA4	0.1
CA9	0
CACHD1	0.4
CACNA2D3	-0.4
CACNA2D4	-0.2
CADM1	-0.2
CADM2	0.2
CADM2	-0.4
CADM3	-0.3
CADM4	-0.4
CATSPERD	-0.3
CATSPERG	-0.4
CCDC107	0.4
CCDC47	-0.3
CD101	-0.2
CD101	-0.4
CD109	-0.4
CD14	0.2
CD160	0.7
CD163	-0.4
CD164	-0.2
CD164L2	-0.4
CD177	-0.3
CD180	-0.3
CD19	-0.3
CD1A	-0.3
CD1B	0.2
CD1C	0.5
CD1C	-0.4
CD1D	-0.4
CD1D	0.4
CD1E	0.3
CD2	-0.2
CD200	-0.2
CD200R1	-0.1
CD200R1L	0.4
CD207	1.8
CD22	0.1
CD22	-0.4
CD22	-0.4
CD22	-0.1
CD226	-0.1
CD24	-0.3
CD244	-0.3
CD248	-0.4
CD27	-0.4
CD274	0.7
CD274	0.1
CD274	0.6
CD276	-0.4
CD28	0.9
CD28	-0.4
CD300A	0.2
CD300C	-0.4
CD300E	-0.3
CD300E	1
CD300LB	-0.4
CD300LB	0.5
CD300LD	-0.1
CD300LF	0
CD300LG	-0.1
CD300LG	0.6
CD302	-0.4
CD320	-0.2
CD33	0.3
CD34	-0.2
CD3D	-0.2
CD3D	-0.1
CD3E	-0.4
CD3E	0.2
CD3G	0
CD3G	0.1
CD4	-0.1
CD4	-0.2
CD40	-0.3
CD44	-0.4
CD46	-0.2
CD47	-0.2
CD48	-0.4
CD48	1.3
CD5	-0.3
CD52	-0.4
CD55	-0.2
CD58	-0.4
CD6	-0.2
CD68	0.7
CD69	-0.3
CD7	-0.4
CD72	0.8
CD79A	0.4
CD79B	0.5
CD79B	-0.4
CD80	-0.3
CD83	0.2
CD84	0
CD86	1.1
CD86	-0.1
CD8A	0.7
CD8A	0.2
CD8B	-0.1
CD8B	0.1
CD93	-0.1
CD96	-0.4
CD96	-0.4
CD99	-0.4
CD99L2	0.3
CD99L2	-0.4
CDCP1	0.1
CDH12	0.2
CDH13	-0.3
CDH15	0.4
CDH16	0.4
CDH16	0.1
CDH16	0.2
CDH16	0.6
CDH17	-0.3
CDH18	0.3
CDH19	-0.2
CDH2	1.1
CDH20	0.1
CDH22	-0.4
CDH24	-0.4
CDH26	1
CDH3	-0.4
CDH4	-0.4
CDH5	-0.3
CDH6	0.6
CDH7	-0.4
CDH8	0.1
CDH9	-0.4
CDHR1	-0.3
CDHR2	-0.2
CDHR3	-0.4
CDHR5	-0.2
CDON	0.4
CDON	-0.4
CEACAM1	-0.1
CEACAM16	-0.4
CEACAM16	-0.3
CEACAM19	-0.4
CEACAM20	0.1
CEACAM20	-0.2
CEACAM21	-0.4
CEACAM3	-0.4
CEACAM3	-0.2
CEACAM4	0.6
CEACAM5	-0.3
CEACAM6	-0.4
CEACAM7	-0.4
CEACAM7	1.6
CEACAM8	-0.4
CHL1	0.4
CHL1	-0.1
CLCA2	0.2
CLCA2	-0.4
CLCA4	0.3
CLEC10A	-0.4
CLEC12A	-0.3
CLEC12B	0.1
CLEC14A	0.1
CLEC17A	-0.4
CLEC2B	0.2
CLEC2L	-0.4
CLEC4A	-0.1
CLEC4D	-0.4
CLEC4E	-0.4
CLEC4G	0.2
CLEC5A	-0.2
CLEC7A	-0.1
CLEC9A	-0.4
CLECL1	-0.4
CLMP	0.2
CLSTN1	-0.1
CLSTN3	0
CNTFR	0.1
CNTN1	0.2
CNTN2	-0.1
CNTN2	-0.2
CNTN3	0.2
CNTN4	-0.1
CNTN5	-0.4
CNTN5	0.3
CNTN6	-0.1
CNTNAP1	-0.2
CNTNAP2	-0.1
CNTNAP3	0.1
CNTNAP4	-0.1
CNTNAP5	-0.4
CORIN	-0.4
CPM	-0.4
CR1	0
CR2	0.3
CRB1	-0.3
CRB2	0
CRB3	-0.4
CRIM1	0.7
CRLF1	0.5
CRLF2	-0.4
CRTAM	-0.2
CSF1	0.1
CSF1R	0.1
CSF1R	0.5
CSF2RA	-0.1
CSF2RB	-0.4
CSF2RB	-0.2
CSF3R	0.2
CSF3R	-0.1
CTLA4	-0.4
CUZD1	-0.4
CX3CL1	0
CXADR	-0.4
CXCL16	-0.4
CXorf59	-0.4
CXorf61	-0.4
CYYR1	1.8
DAG1	-0.1
DAG1	0.7
DAG1	-0.4
DCBLD1	0.5
DCC	0.6
DCC	-0.4
DCT	-0.4
DDR1	-0.3
DDR2	-0.3
DGCR2	-0.4
DLK1	-0.4
DLK2	-0.4
DLL1	-0.4
DLL3	-0.1
DLL4	-0.2
DNER	0
DPEP1	-0.4
DPEP2	0.2
DPEP3	0.2
DPP4	-0.4
DPP4	0.4
DPP6	0.8
DSC1	-0.4
DSC2	0.3
DSC3	-0.1
DSCAM	0.4
DSCAML1	-0.2
DSE	-0.4
DSG1	0.8
DSG2	1.2
DSG2	0.1
DSG3	-0.3
DSG4	0
DSG4	0.7
DTPQ5903	-0.4
EDA	0
EDA2R	0.2
EDAR	-0.1
EFNA3	-0.4
EFNA5	0.2
EFNB1	-0.4
EFNB2	-0.4
EFNB3	-0.4
EGF	-0.4
EGFR	0.1
ELFN1	-0.2
EMB	0
EMCN	-0.2
ENG	-0.3
ENPEP	-0.4
ENPP5	-0.4
EPCAM	-0.3
EPGN	-0.4
EPHA1	-0.4
EPHA10	0.5
EPHA2	0.2
EPHA3	1.6
EPHA3	1.2
EPHA3	1.2
EPHA3	1.7
EPHA4	-0.3
EPHA7	-0.4
EPHA8	-0.4
EPHB1	-0.1
EPHB2	-0.3
EPHB3	-0.4
EPHB4	0.5
EPHB6	0.4
EPOR	0.7
ERBB2	-0.4
ERBB3	-0.4
ERBB4	-0.4
EREG	-0.2
ERMAP	0.1
ESAM	-0.4
EVA1C	0.1
EVC2	0.1
EVI2A	0.3
EVI2B	0
F11R	-0.2
F3	0.3
FAIM3	-0.2
FAM171A1	-0.4
FAM171B	-0.4
FAM174A	-0.1
FAM187A	-0.4
FAM187B	-0.2
FAM187B	-0.4
FAM189A2	-0.4
FAM200A	-0.4
FAM209A	0.1
FAM73A	-0.4
FAM75A1	0.8
FAM75A3	0
FAM75A5	-0.4
FAM75A5	0
FAM75A7	0.1
FAS	-0.4
FASLG	0
FCAMR	-0.1
FCAMR	-0.4
FCAR	0.3
FCER1A	-0.4
FCER2	0
FCER2	-0.4
FCGR1A	-0.4
FCGR1A	-0.4
FCGR1B	-0.4
FCGR2A	0.4
FCGR2A	1.3
FCGR2B	-0.4
FCGR2B	-0.3
FCGR2C	0.1
FCGR2C	-0.4
FCGR3A	-0.1
FCGR3B	-0.1
FCGR3B	-0.4
FCGR3B	0.2
FCGRT	-0.4
FCGRT	-0.3
FCRL1	0.2
FCRL2	0.2
FCRL3	0.3
FCRL3	-0.1
FCRL4	-0.4
FCRL4	-0.4
FCRL5	-0.4
FCRL6	0.2
FCRL6	0
FCRLA	-0.4
FGFR1	-0.1
FGFR1	0.3
FGFR2	-0.2
FGFR2	0.7
FGFR3	0.2
FGFR3	0.1
FGFR4	0.2
FGFRL1	0.4
FIBCD1	0.1
FLRT1	0.3
FLRT2	0.5
FLRT2	0.5
FLRT2	0.4
FLRT2	1
FLRT3	0
FLT1	-0.3
FLT1	-0.4
FLT3	-0.2
FLT3	0.4
FLT3LG	-0.3
FLT4	0.3
FLT4	0.8
FNDC3A	-0.4
FNDC3B	-0.3
FNDC3B	-0.4
FNDC4	0.1
FNDC9	-0.3
FOLR1	-0.4
FOLR2	0.7
FRMD3	-0.4
FRMD5	0.6
FRRS1L	-0.4
FXYD4	-0.4
FXYD5	-0.2
GAS1	0
GFRA1	0.2
GFRA2	0
GFRA3	0.1
GFRAL	-0.2
GGT1	0.4
GHR	-0.1
GLG1	-0.4
GLIPR1	-0.4
GLIPR1L2	0.1
GLT8D2	-0.4
GML	-0.2
GNA13	-0.4
GP1BA	-0.3
GP1BB	-0.3
GP2	0.4
GP5	-0.4
GP6	0.1
GP9	-0.4
GPA33	-0.4
GPC1	-0.4
GPC3	-0.4
GPC4	-0.4
GPC6	-0.3
GPIHBP1	-0.4
GPNMB	1.3
GPR116	-0.3
GPR124	-0.1
GPR125	1.4
GUCY2C	0.6
GUCY2D	0
GUCY2F	-0.4
GYPA	-0.4
GYPC	0
HAVCR1	-0.1
HAVCR1	0.3
HAVCR2	0.5
HBEGF	-0.4
HEG1	0
HEPACAM	-0.4
HEPACAM	-0.4
HEPACAM2	-0.1
HEPACAM2	-0.4
HEPH	-0.1
HEPHL1	-0.4
HFE	0.5
HFE	-0.2
HFE2	0.4
HHLA2	0.2
HHLA2	0.9
HYAL2	0.2
ICAM1	1
ICAM2	0
ICAM2	-0.1
ICAM3	-0.4
ICAM3	-0.4
ICAM4	-0.1
ICAM5	1.6
ICOS	-0.1
ICOSLG	0
ICOSLG	-0.4
IFNAR1	0.3
IFNAR2	-0.1
IFNGR1	-0.2
IFNGR2	0.4
IFNLR1	0.1
IGDCC3	0
IGDCC4	0.1
IGF1R	0.2
IGF2R	0.6
IGFLR1	-0.4
IGSF1	-0.4
IGSF1	-0.4
IGSF11	-0.2
IGSF21	-0.1
IGSF21	-0.4
IGSF3	-0.4
IGSF3	0
IGSF5	-0.1
IGSF5	-0.2
IGSF6	0
IGSF8	-0.4
IGSF8	-0.4
IGSF9	-0.2
IGSF9B	-0.4
IGSF9B	0.7
IL10RA	0.7
IL10RB	-0.4
IL11RA	-0.4
IL11RA	-0.2
IL12RB1	-0.4
IL12RB2	-0.4
IL13RA1	-0.4
IL13RA2	-0.1
IL15RA	-0.4
IL17RA	-0.1
IL17RC	-0.1
IL17RD	0.1
IL17RE	0.1
IL18R1	0.2
IL18R1	-0.1
IL18RAP	-0.4
IL18RAP	-0.1
IL1R1	0
IL1R1	1.3
IL1R2	0
IL1RAP	-0.3
IL1RAP	-0.1
IL1RAPL1	0.2
IL1RAPL1	0.3
IL1RAPL2	0.1
IL1RL1	-0.4
IL1RL2	1.1
IL20RA	-0.1
IL20RB	0.1
IL21R	-0.4
IL22RA1	-0.2
IL23R	0.3
IL27RA	-0.1
IL2RA	0.6
IL2RB	0.1
IL2RG	-0.2
IL31RA	-0.4
IL3RA	-0.1
IL4R	0
IL5RA	0.1
IL6R	0
IL6ST	-0.4
IL7R	0.1
IL9R	-0.4
ILDR1	-0.2
ILDR1	-0.4
ILDR2	0
ILDR2	-0.4
IMPG2	-0.1
INSR	-0.4
INSRR	-0.3
ISLR2	-0.3
ISLR2	0
ITFG1	0.6
ITGA1	-0.4
ITGA2B	-0.4
ITGA2B	-0.4
ITGA5	-0.4
ITGB6	-0.4
ITLN1	-0.4
ITM2A	0
ITM2B	-0.4
ITM2B	-0.4
ITM2C	1
ITM2C	0.4
IYD	-0.4
IZUMO1	0.5
JAG1	-0.1
JAG2	-0.4
JAM2	-0.4
JAM3	-0.1
JTB	-0.1
KDR	0.4
KDR	-0.4
KIAA0090	0
KIAA0319	-0.4
KIAA0319	-0.4
KIAA0319L	-0.1
KIAA1024	-0.4
KIAA1324	0.1
KIAA1324L	-0.4
KIAA1467	0
KIR2DL1	0.1
KIR2DL1	-0.2
KIR2DL2	0.2
KIR2DL3	0.4
KIR2DL3	-0.2
KIR2DL4	0
KIR2DL4	-0.1
KIR2DL5A	0.4
KIR2DL5A	0.5
KIR2DL5B	-0.4
KIR2DL5B	0
KIR2DS1	-0.3
KIR2DS1	-0.4
KIR2DS2	0
KIR2DS3	0.1
KIR2DS3	-0.3
KIR2DS4	-0.4
KIR2DS4	0.6
KIR2DS5	0.9
KIR2DS5	-0.4
KIR3DL1	-0.4
KIR3DL2	-0.3
KIR3DL2	-0.2
KIR3DL3	-0.4
KIR3DL3	-0.4
KIR3DL3	-0.4
KIR3DS1	-0.1
KIRREL	-0.4
KIRREL	-0.4
KIRREL2	0.7
KIRREL2	0.8
KIRREL3	-0.1
KIRREL3	-0.1
KIT	-0.1
KIT	0.3
KITLG	-0.4
KL	-0.4
KLRAP1	-0.4
KLRAP1	-0.1
KLRB1	0
KLRC1	-0.2
KLRC2	-0.4
KLRD1	-0.4
KLRF1	-0.4
KLRF1	0.1
KLRG1	-0.4
KLRK1	-0.4
KREMEN1	-0.2
L1CAM	-0.4
L1CAM	-0.2
LAG3	0.4
LAIR1	0
LAMP3	0.4
LAMP5	-0.1
LAYN	0.5
LCTL	-0.3
LDLR	-0.4
LDLRAD1	-0.3
LDLRAD3	0
LECT1	-0.4
LEPR	-0.4
LEPR	0
LIFR	-0.3
LILRA1	0.6
LILRA1	0.5
LILRA2	-0.4
LILRA3	1
LILRA4	-0.4
LILRA4	-0.4
LILRA5	-0.4
LILRA5	0.2
LILRA6	-0.4
LILRA6	-0.4
LILRB1	0
LILRB1	-0.1
LILRB2	0.6
LILRB3	0.1
LILRB4	-0.1
LILRB4	0
LILRB5	-0.1
LILRB5	-0.2
LINGO1	0
LINGO1	1
LINGO2	-0.2
LINGO2	-0.4
LINGO3	-0.2
LINGO4	-0.3
LINGO4	0
LMLN	0.5
LOC256223	0.8
LOC374597	0
LOC376666	0
LRCH1	-0.1
LRCH4	-0.2
LRFN1	-0.3
LRFN2	-0.4
LRFN2	-0.2
LRFN3	-0.3
LRFN3	-0.4
LRFN4	0
LRFN5	-0.1
LRFN5	-0.3
LRIG1	-0.1
LRIG1	0.3
LRIG2	-0.3
LRIG3	0.5
LRIT1	-0.4
LRIT1	-0.4
LRIT2	0.4
LRIT2	-0.4
LRIT3	-0.3
LRIT3	-0.4
LRP10	0.6
LRP11	0.4
LRP12	0.1
LRP3	-0.1
LRP4	-0.4
LRP5	-0.4
LRP6	-0.4
LRP8	-0.4
LRPAP1	0.2
LRRC15	-0.1
LRRC19	0
LRRC19	-0.3
LRRC24	-0.3
LRRC25	0
LRRC25	-0.3
LRRC3	-0.4
LRRC32	-0.3
LRRC33	-0.3
LRRC37B	-0.4
LRRC38	-0.4
LRRC3B	-0.4
LRRC4	-0.2
LRRC4	-0.4
LRRC4B	0.1
LRRC4C	-0.4
LRRC4C	-0.4
LRRC52	-0.4
LRRC55	-0.4
LRRC66	-0.3
LRRN1	-0.4
LRRN2	-0.3
LRRN2	-0.4
LRRN3	0.2
LRRN3	-0.4
LRRN4	-0.4
LRRN4CL	-0.4
LRRTM1	-0.3
LRRTM2	1
LRRTM3	-0.4
LRRTM3	-0.1
LRRTM4	-0.1
LRTM1	0
LRTM2	0
LSAMP	-0.3
LSR	-0.2
LSR	0
LTBR	-0.3
LTK	-0.4
LY6D	0.5
LY6E	0.3
LY6G6C	-0.2
LY6G6D	-0.4
LY6G6F	-0.2
LY6G6F	-0.1
LY6H	-0.3
LY6K	-0.2
LY75	-0.2
LY9	-0.4
LY9	-0.4
LYPD1	-0.4
LYPD3	-0.4
LYPD5	-0.1
LYPD6	-0.3
LYPD6B	0.3
LYSMD3	-0.1
LYSMD4	-0.4
LYVE1	0.2
M6PR	-0.4
MADCAM1	1.2
MAG	1.1
MAG	0
MAMDC4	1.1
MANSC1	0.4
MCAM	-0.1
MCAM	-0.4
MDGA1	0.4
MDGA2	0.6
MDGA2	-0.4
MEGF10	-0.4
MEGF11	-0.4
MEGF8	-0.4
MEGF9	-0.4
MEP1A	-0.3
MEP1B	-0.2
MERTK	-0.4
MEST	0.3
MET	0.1
MFAP3	-0.4
MFAP3	-0.1
MFAP3L	-0.4
MFI2	-0.2
MFRP	-0.4
MGC39681	-0.4
MICA	0.4
MICB	-0.3
MICB	0.3
MILR1	-0.2
MILR1	-0.1
MME	-0.4
MMP14	0.1
MMP15	-0.4
MMP16	-0.2
MMP23B	0.1
MMP24	-0.4
MOG	0.2
MOG	0
MPEG1	0.1
MPL	-0.1
MPZ	-0.3
MPZL1	-0.4
MPZL2	0.1
MPZL3	-0.1
MRC1	2.7
MRC2	0.2
MSLN	-0.2
MST1R	-0.4
MUC13	-0.4
MUC15	0.4
MUC21	0.2
MUSK	0.3
MXRA5	-0.3
MXRA8	0.7
MYEOV	-0.2
NAALAD2	-0.4
NAALADL1	-0.4
NAGPA	-0.4
NCAM1	-0.4
NCAM1	-0.4
NCAM2	0
NCAM2	-0.4
NCR1	0.1
NCR1	0.1
NCR2	-0.4
NCR2	-0.2
NCR3	-0.2
NCSTN	-0.4
NEGR1	-0.3
NEO1	0.2
NEO1	-0.4
NETO2	0.3
NFAM1	-0.2
NFASC	0.3
NFASC	0.1
NGFR	0.2
NLGN1	-0.3
NLGN3	-0.2
NLGN4X	-0.4
NOMO1	-0.3
NOTCH1	-0.4
NOTCH2	0
NOTCH3	0
NOTCH4	-0.4
NPDC1	-0.1
NPHS1	-0.1
NPHS1	-0.1
NPR1	-0.4
NPR2	-0.2
NPR3	-0.4
NPTN	-0.1
NRCAM	-0.1
NRCAM	-0.1
NRG1	-0.4
NRG2	-0.4
NRG4	-0.2
NRN1	0.1
NRN1L	-0.1
NRP1	-0.4
NRP2	-0.4
NRXN1	-0.4
NRXN2	-0.2
NRXN3	-0.4
NT5E	-0.2
NTM	-0.4
NTNG1	-0.1
NTRK1	0.6
NTRK1	-0.1
NTRK2	-0.2
NTRK2	-0.4
NTRK3	0.1
NTRK3	0.1
OMG	0.4
OPCML	-0.4
OPCML	-0.4
OSMR	-0.4
OSTM1	-0.2
P2RX2	-0.4
PARM1	-0.4
PBOV1	1.1
PCDH10	-0.4
PCDH11Y	0.1
PCDH12	0.7
PCDH17	-0.4
PCDH18	0.3
PCDH19	-0.4
PCDH20	-0.3
PCDH9	0
PCDHA13	-0.1
PCDHA7	-0.3
PCDHA8	-0.4
PCDHAC1	0.1
PCDHB1	1.6
PCDHB10	0.2
PCDHB11	-0.4
PCDHB13	-0.4
PCDHB3	-0.3
PCDHB4	0.5
PCDHB5	-0.4
PCDHB6	-0.3
PCDHB7	-0.4
PCDHB9	0.3
PCDHGA11	-0.2
PCDHGA2	0.3
PCDHGA4	0.2
PCDHGA7	0.9
PCDHGA8	-0.4
PCDHGA9	-0.4
PCDHGB4	0.2
PCDHGB5	0.5
PCDHGC4	0.6
PCSK4	-0.4
PDCD1	0
PDCD1	-0.4
PDCD1LG2	0.9
PDCD1LG2	0.4
PDGFRA	-0.2
PDGFRB	-0.4
PDPN	-0.3
PEAR1	-0.3
PECAM1	-0.4
PECAM1	-0.4
PGBD5	-0.2
PI16	-0.4
PIGR	2.3
PIGR	0.3
PIK3IP1	-0.1
PILRA	-0.3
PILRB	-0.4
PILRB	-0.1
PLA2R1	-0.4
PLB1	-0.4
PLSCR4	-0.2
PLVAP	-0.4
PLXDC1	0.6
PLXDC2	4.1
PLXNA1	-0.4
PLXNA4	-0.4
PLXNB1	-0.1
PLXNB2	-0.4
PLXNB3	-0.2
PLXNC1	-0.4
PLXND1	-0.4
PMEL	-0.3
PODXL	0
PODXL2	-0.4
PRLR	-0.2
PRLR	0.2
PRND	-0.4
PRNP	0.6
PROCR	-0.4
PRRG1	-0.1
PRRG2	0.5
PRRG3	-0.4
PRRG4	0.1
PRSS21	0
PRSS55	1.1
PRSS8	-0.4
PRTG	-0.2
PTCRA	0.2
PTGFRN	-0.4
PTGFRN	0.2
PTK7	-0.4
PTK7	-0.1
PTPRA	-0.3
PTPRB	1
PTPRC	-0.2
PTPRC	-0.4
PTPRD	-0.3
PTPRF	0.1
PTPRG	-0.4
PTPRH	-0.4
PTPRJ	-0.4
PTPRK	0.6
PTPRK	-0.4
PTPRM	-0.2
PTPRM	-0.4
PTPRN	-0.4
PTPRN	0
PTPRN2	-0.1
PTPRO	0.3
PTPRR	-0.4
PTPRS	-0.1
PTPRT	-0.2
PTPRT	-0.1
PTPRU	-0.4
PTPRZ1	-0.4
PVR	0.1
PVR	0
PVRL1	0
PVRL2	-0.1
PVRL3	-0.2
PVRL4	-0.4
QSOX1	-0.1
QSOX2	-0.1
RAET1E	-0.1
RAET1G	1.1
RAET1L	0.2
RAMP1	-0.4
RAMP2	-0.4
RAMP3	0.2
RARRES1	-0.2
RECK	-0.4
RELT	-0.3
RET	-0.1
RGMA	-0.3
RGMB	0.2
ROBO1	-0.4
ROBO1	-0.3
ROBO2	-0.4
ROBO3	-0.3
ROBO4	-0.2
ROBO4	-0.4
ROR1	0
ROR1	-0.4
ROR2	-0.4
ROR2	-0.3
ROS1	-0.4
RTN4R	0.6
RTN4RL1	0.1
RTP3	-0.3
RTP4	-0.4
RYK	0.5
SARAF	-0.2
SAYSD1	-0.2
SCARB1	0.7
SCARF1	-0.2
SCARF2	-0.3
SCN1B	0
SCN2B	0.3
SCN3B	-0.3
SCN3B	0.6
SCN4B	-0.4
SCN4B	-0.4
SDC1	0.3
SDC2	0
SDC3	0.3
SDC4	-0.2
SDK1	-0.1
SDK2	0.3
SECTM1	-0.2
SEL1L3	-0.4
SELE	-0.4
SELL	-0.4
SELPLG	-0.4
SEMA4A	-0.2
SEMA4A	1.4
SEMA4B	1.2
SEMA4B	-0.3
SEMA4C	1
SEMA4C	-0.1
SEMA4D	-0.4
SEMA4D	-0.4
SEMA4F	1.4
SEMA4F	1.9
SEMA4G	-0.4
SEMA4G	-0.3
SEMA5A	-0.4
SEMA5B	-0.1
SEMA6A	-0.3
SEMA6A	-0.2
SEMA6B	-0.4
SEMA6C	0.8
SEMA7A	0.1
SEMA7A	-0.4
SERPINB7	-0.4
SEZ6	0.2
SEZ6L	-0.4
SEZ6L2	0.4
SGCA	0.4
SGCB	-0.4
SGCD	0
SGCE	0.1
SGCG	-0.4
SGCZ	-0.4
SHISA2	0
SHISA3	0.5
SHISA4	1
SHISA5	0.2
SIGIRR	-0.1
SIGIRR	0.6
SIGLEC1	0.3
SIGLEC1	-0.4
SIGLEC10	0.8
SIGLEC10	2.7
SIGLEC11	-0.1
SIGLEC11	-0.4
SIGLEC12	-0.4
SIGLEC12	-0.1
SIGLEC15	2.1
SIGLEC15	3
SIGLEC16	-0.2
SIGLEC5	32.5
SIGLEC5	-0.2
SIGLEC5	0
SIGLEC6	0
SIGLEC6	2
SIGLEC7	0.1
SIGLEC7	0.2
SIGLEC8	0.2
SIGLEC9	5.8
SIGLECP16	-0.3
SIRPA	0
SIRPB1	-0.3
SIRPB2	0.6
SIRPD	0.4
SIRPD	-0.4
SIRPD	-0.4
SIRPG	-0.4
SIRPG	0.4
SKINTL	0.3
SLAMF1	0.2
SLAMF6	0.1
SLAMF7	-0.4
SLAMF8	-0.1
SLAMF9	-0.4
SLAMF9	0.6
SLAMF9	-0.4
SLITRK1	0.4
SLITRK2	-0.4
SLITRK2	-0.3
SLITRK3	-0.2
SLITRK4	-0.4
SLITRK6	-0.1
SMCR7	-0.3
SMCR7L	0.4
SNPH	-0.4
SORCS1	0.1
SORL1	-0.1
SORT1	0.3
SPACA1	-0.4
SPACA4	0.2
SPATA9	-0.4
SPINT1	0
SPINT2	-0.4
SPN	-0.4
ST14	-0.4
STAB1	-0.4
STAB2	0.2
STIM1	-0.3
SUSD1	-0.4
SUSD2	-0.4
SUSD3	0.8
SUSD4	0
SUSD5	-0.4
TACSTD2	-0.4
TAPBPL	-0.2
TARM1	-0.2
TARM1	-0.1
TCP11	0.6
TCTN2	-0.1
TCTN3	-0.2
TDGF1	-0.3
TDGF1	0
TECTA	-0.4
TECTB	-0.3
TEK	0.5
TEX101	-0.4
TEX29	-0.2
TFR2	-0.3
TGFA	-0.4
TGFBR1	-0.4
TGFBR2	0.1
TGFBR3	-0.4
TGOLN2	-0.4
THBD	-0.1
THSD1	0.1
THSD7A	-0.2
THSD7B	-0.2
THY1	0.5
THY1	0
TIE1	-0.2
TIGIT	1.3
TIGIT	-0.3
TIMD4	-0.3
TIMD4	0.1
TLR1	0.1
TLR10	0.1
TLR2	-0.4
TLR3	-0.3
TLR4	0
TLR5	-0.4
TLR6	0.3
TLR8	-0.2
TLR9	-0.4
TMEFF1	0.3
TMEFF2	-0.4
TMEM106A	0.4
TMEM108	1.6
TMEM119	0.8
TMEM123	-0.1
TMEM123	0.2
TMEM130	1.4
TMEM132A	0.1
TMEM132E	-0.3
TMEM154	-0.4
TMEM156	-0.3
TMEM158	-0.4
TMEM167A	0.3
TMEM183A	-0.4
TMEM190	0
TMEM207	-0.4
TMEM25	-0.4
TMEM27	1.5
TMEM27	-0.3
TMEM53	-0.4
TMEM59	-0.4
TMEM59L	1
TMEM81	-0.4
TMEM95	-0.4
TMEM98	-0.4
TMEM9B	0
TMIE	-0.4
TMIGD1	-0.4
TMIGD2	-0.1
TMPRSS11D	-0.4
TMPRSS11F	-0.4
TMPRSS12	1
TMPRSS13	-0.4
TMPRSS4	-0.3
TMPRSS5	-0.4
TMPRSS7	0.4
TMX4	-0.4
TNFRSF10A	-0.4
TNFRSF10B	-0.4
TNFRSF10C	-0.1
TNFRSF10D	-0.4
TNFRSF11A	-0.4
TNFRSF12A	0.1
TNFRSF13B	-0.4
TNFRSF13C	-0.4
TNFRSF14	-0.3
TNFRSF17	0
TNFRSF18	-0.3
TNFRSF19	0.2
TNFRSF1A	1
TNFRSF1B	0.3
TNFRSF21	-0.2
TNFRSF25	0.8
TNFRSF4	0.2
TNFRSF8	-0.3
TNFRSF9	-0.4
TNFSF10	-0.4
TNFSF14	-0.4
TNFSF15	0
TNFSF18	-0.4
TNFSF8	-0.4
TNFSF9	-0.2
TNMD	-0.1
TPBG	-0.4
TPO	-0.4
TPSG1	1.1
TPSG1	-0.4
TREH	-0.2
TREM1	-0.2
TREM1	0.4
TREM2	-0.1
TREML1	0
TREML2	0
TREML2	0.6
TREML4	-0.4
TRHDE	-0.3
TRIL	-0.4
TXNDC15	-0.4
TYRO3	-0.2
TYRP1	-0.4
ULBP1	0.6
ULBP2	0.2
ULBP3	0.4
UMOD	-0.4
UNC5A	-0.4
UNC5B	0
UNC5C	-0.1
UNC5C	0.8
UNC5D	-0.4
UNC5D	-0.2
UPK3BL	0.2
UXS1	0.2
VASN	1.5
VCAM1	-0.2
VLDLR	-0.2
VNN2	-0.4
VSIG1	-0.4
VSIG1	-0.4
VSIG10	-0.4
VSIG10	-0.4
VSIG2	-0.1
VSIG4	0.8
VSTM1	0
VSTM1	1.8
VSTM2B	0.1
VSTM4	-0.4
VSTM4	-0.1
VTCN1	-0.2
VTCN1	0.4
VTCN1	-0.1
WBP1	-0.1
WBP1	-0.3
WDR11	-0.4
ZAN	-0.4
ZP1	-0.2
ZP2	-0.2
ZP3	-0.4
ZP4	-0.2
ZPLD1	-0.1

[truncated: 1 more sheets: Supplementary Fig 7c]
